# Supplementary material for: Genetic Variants Associated With Resilience in Human and Animal Studies
Source: Front Psychiatry. 2022 May 20;13:840120. doi: 10.3389/fpsyt.2022.840120 (PMC9163442; doi:10.3389/fpsyt.2022.840120)
Supplement: Supplementary file 1 [file Table_1.xlsx]

## Sheet: Human
Gene	rsid	environment	Resilience Measure	Resilient Allele	Population Characteristics	Author (year)	Key findings
HTR1A	rs6295	ELA measured by RFQ and recent stressors by SRRS	Higher stressor load before hospitalization	C	74 Caucasian inpatients of Italian descent consecutively admitted to university hospital for a major depressive episode in the course of BPD type 1	Benedetti et al 2011	Homozygote carriers of G report less stresful events before need for hospitalization therefore lower resilience
HTR2A	rs6311	Hip fracture	GDS and IADLs	C	n=145 elderly women	Lenze et al 2008	1-2 copies of C allele did not have higher depression risk and had better IADL scores than A/A
ADRB2	rs2400707	Childhood trauma	PCL & PTSD symptom scale	A	n=810 predominantly male soldiers of European ancestry. Replicated in n=2083 cohort of predominantly female African American civilians	Liberzon et al 2014	A allele associated with relative resilience to CA
APOE	n/a	Epilespy - AD	Neuronal Resilience to AD	APOE ε3	Resected temporal lobe tissues from n=59 epilepsy patients who underwent anterior temporal lobectomy to treat intractable, drug resistant epilepsy	Aboud et al 2012	APOE ε3,3 neurons larger, more normal morphologically and less DNA damage than APOE ε4,4 counterparts. APOE ε3 alleles may act to preserve important aspects of neuronal abilities to mount appropriate, beneficial stress responses to hyperexcitability, neuroinflammation and neuronal DNA damage
APOE	n/a	Epilespy - AD	Neuronal resilience to AD and epilepsy	APOE ε3	Resected superior temporal lobes of n=92 epilepsy see above patients	Aboud et al 2013	APOE genotype may be important in decisions regarding timing of surgical intervention for intractable epilepsy and exposure of individuals at high risk of TBI
APOE	n/a	Veterans	Resilience to trauma	E2/2	n=143 US veterans	James et al 2017	significantly higher resilience in participants with apoE genotype containing the E2 allele (E2/2, E2/3) as compared to participants with the E4 allele (E4/4, E4/3). In addition, when the categorical apoE genotype was reexpressed as the number of cysteine residues per apoE mole (CysR/mole), a highly significant positive association was found between resilience and CysR/mole
APOE	rs7412/rs429358	Mild traumaic brain injury in veteran	Resilience scale of the TBI-QOL	absence of ε4	n = 151 USA service members and veterans in 2 injury groups; uncomplicated mild TBI n=103; and injured controls n=48	Lange et al 2021	In the presence of a MTBI, participants without the APOE e4 allele had significantly better scores on measures of resilience in the TBI_QOL
APOE	n/a	combat trauma	PTSD	absence of ε4	n=172 participants with combat trauma sustained in Vietnam war	Lyons et al 2013	Presence of ε4 allele is related to increased PTSD symptoms and diagnosis
APOE	rs7412/rs429358	traumatic life events	PTSD	ε4 allele non-carrier	n=1386 trauma exposed European American veterans from HHRVS	Mota et al 2018	APOE ε4 allele non carriers report significantly less severoty of PTSD symptoms than noncarriers
ATP8B1	rs2571244	AD without signs of cognitive impairment	Cognitive resilience to AD measured via residuals	Minor (T)	5108 participants from clinical trial of AD and 3 longitudinal studies of cognitive aging.	Dumitrescu et a 2020	GWAS of cognitive resilience quantified using residual approach
BDNF	rs6265	Healthy population	Stress coping styles	Met	Ethnically homogenous Japanese medical students (n=252)	Aizawa et al. 2015	Significant associations between BDNF and emotion-focused strategies, seeking social support, self-control, and distancing.
BDNF	rs6265	CA	MDD	Met	Mexican adolescent youths between 12 and 17 from metropolitan area of Mexico City (MDD n= 246, controls, n=270)	Cruz-Fuentes et al 2014	The possession of one copy of Met allele associated with a resilient phgenotype to the mounting influence of Cas
BDNF	rs6265	Child abandonment	Indiscriminate behaviour via DAI	Met	n= 136 abandoned children between 6m-30m Romania. 68 assigned to Care as usual, 68 assigned to foster care	Drury et al 2012	Interesting because Met66 seen as plasticity genotype - met = lowest levels of indiscriminate behaviour in FCG but highest in CAUG - Supporting DSH
BDNF	rs6265	Healthy population	CDRISC	Met of COMT x Val of BDNF	n=321 healthy Korean college students	Kang et al 2013	Only observed for males. Males with COMT Met-present genotype and homozygous Val allele of BDNF have higher resilience than BDNF Met carriers
BDNF	rs6265	MRI of healthy volunteerss	Stress response in depression domain	Val	n=61 healthy volunteers	Kim et al 2013	Val/val homozygotes significantly larger regional gray matter volumes. Val carriers lower stress response in depression domain of stress repronse inventory
BDNF	rs6265	Physical exercise	Depressive symptoms	Met	n=82 healthy adolescent girls	Mata et al 2010	Being physically active was protective for girls with a BDNF met allele but not for girls with a val/val polymorphism - how physical activity contributes to resilience to psychopathology
BDNF	rs6265	Maltreatment	Anxiety	Val/Met	n=206 unrelated Korean healthy young adults (n=108 male)	Min et al 2013	Gender-specific: male subjects with val/met genotype tended to be resilient aginst the increased anxiety associated with childhood maltreatment
BDNF	rs6265	Childhood adversities	Effortful control	Val	n=2230 Longitduinal Tracking Adolescents Individual Lives Survey (TRAILS) Dutch	Nederhof et al (2010)	'/l'-met-carrier, l'/s'-val/val and the s'/s'-val/val genotypes showed greatest plasticity while the l'/l'-val/val genotype was unaffected by childhood events.
BDNF	rs6265	At-risk mental state (ARMS) for psychosis	Prodromal Questionnaire Brief - questionnaire to assess presence or abence of psychosis risk	met	n = 100, 70% female, 42% white. Age range 18 -25 yrs (M=21.22yrs, SD = 1.99)	Nestor et al 2021	Carriers of the met allele had lowest ARMS and highest mental health plus highest level of emotional stability as assessed by neuroticism.
BDNF	rs6265	Young adults diagnosed with MDD enrolled in psychotherapy	25-item resilience scale	met	n = 106 age 18-29 mean age 23.75 SD 3.4. 78.3% female	Peters et al 2021	baseline resilience scores were higher in patients with the Met allele. the Val66Met polymorphism interacted with sex to predict an increase in total resilience scores during cognitive treatment
BDNF	rs6265	traumatic life events	PTSD	Val/Val	n=1386 trauma exposed European American veterans from NHRVS	Pitts et al 2019	Val/val homozygotes reported decreased severityu of lifetime and current PTSD symptoms compared to met allele carriers
BDNF	rs6265	Newly diagnosed with type 2 daibetes mellitus	Hospital Anxiety and Depression Scale	Val/Val	n = 89 Korean patients newly diagnosed with T2DM.	Ryu et al 2021	HADS-anxiety and HADS-depression scores and IES factor scores were higher in the Met-carrier than the Val/Val homozygous group
BDNF	rs6265	Healthy population	SOC	Val	n=7335 non-clinical community sample	Surtees et al 2007	Strong SOC associated with more rapid adaptation to experience of social adversity
BDNF	rs6265	Social stress	PA	Val	Individuals with residual depressive symptomology n=130	Van Winkel; et al 2014	Positive emotions neutralised modering effect of genotype on social stress sensitivity
BDNF	rs11030101	Social stress	PA	T	Individuals with residual depressive symptomology n=130	Van Winkel; et al 2014	Positive emotions neutralised modering effect of genotype on social stress sensitivity
BDNF	rs2049046	Social stress	PA	T	Individuals with residual depressive symptomology n=130	Van Winkel; et al 2014	Positive emotions neutralised modering effect of genotype on social stress sensitivity
CACNA1C	rs1006737	ELS	Cortisol response	GG	n= 103 healthy adult males	Klaus et al 2018	Heightened cortisol awakening response in the GG- early life stress group may be an indicator of mental healt resilience in response to ELS
CACNA1C	rs1006737	Population based	SOC	G in males/A in females	n=3793 population based community cohort in Heidelberg, Germany	Strohmaier et al 2013	Distinct sex-specific effect.
CASP7	rs10553596	Carriers of high risk APOE ε4 allele	Reduced incidence of late-onset AD	Presence of the variant	Meta-analysis of 6 data-sets	Ayers et al 2016	Protective effect of rs10553596 is only observed in APOE ε4 homozygote populations
CHRNA3	rs1051730	ACoA	AUDIT score	C	n=44 college students of South Dakota who meet criteria for ACOA	Brown-Rice et al 2018	Resilience in the form of resistance to problem alcohol use
CHRNA5	rs16969968	ACoA	AUDIT score	G	n=44 college students of South Dakota who meet criteria for ACOA	Brown-Rice et al 2018	Resilience in the form of resistance to problem alcohol use
CHRNB4	rs1948	ACoA	AUDIT score	T	n=44 college students of South Dakota who meet criteria for ACOA	Brown-Rice et al 2018	Resilience in the form of resistance to problem alcohol use
CNIH3	rs10799590	Opioid use	Opioid dependence	A	n=1167 opioid dependent daily injectors, n=161 opioid misusers who never progressed to daily injection. N=312 neuroimaging data from Duke Neurogenetics Study	Nelson et al 2016	SNP associated with protection against progression to daily dependency; and significantly greater right amygdala habituation to threat-related facial expressions; a phenotype associated with resilience to psychopathology
COMT	rs4680	Emotional abuse	BIRD	Met	n = 277, Early adolescents age 9-13	Amstadter et al (2012)polymorphism	Summative risk score of COMT polymorphism increased risk of quitting task 1.75 fold
COMT	rs4680	SLE	Cortisol response	Met	n=119 healthy German/Middle European children (8-12 yr)	Armbruster et al 2012	Inverse relationship between SLE and cortisol response as a sign of resilience?
COMT	rs4680	Deployment and CA	PTSD	Val	n=714 caucasian males before deployment and n=452 4-6 months after deployment to Afrghanistan	Deslauriers et al 2018	Met/Met carriers with PTSD more likely to show increased fear responding compared to Met/Val or Val/Val
COMT	rs4680	Healthy population	Low sadness score	Val/Val	n=1041 healthy Causasians	Felten et al 2011	These genotypes constitute a resilience factor against depression
COMT	rs4680	Intermediate anxiety phenotypes	Processing of emotional visual stimuli	Val	series of fMRI studies assessing effects of COMT val158met genotypoe on processing	Heinz & Smolka 2006	Differences in how individuals with altered catecholamine metabolism process visual affective stimuli. Confrontation with affective cues may induce excessive activation of brain areas associated with emotional and cognitive behaviour and control
COMT	rs4680	psychological stress	Degree of subjective stress experience	Val	n=68 volunteers North Netherlands, divided into 3 groups; healthy conrols, healthy high risk probands to MDD and suffering from MDD	Jabbi et al 2007	Allelic variations alos found to influence plasma epinephrine stress repsonse
COMT	rs4680	Healthy population	CDRISC	Met	n=321 healthy Korean college students	Kang et al 2013	Only observed for males. Males with COMT Met-present genotype and homozygous Val allele of BDNF have higher resilience than BDNF Met carriers
COMT	rs4680	Healthy population	Emotional stimuli processing	Val	n=35 healthy subjects undergo fMRI to assess effects of COMT genotype on brain activation by standardized affective visual stimuli	Smolka et al 2005	Presence of a val158 allele is an increase in emotional resilience against negative mood states via decreased activation when unpleasant stimuli
COMT	rs4680	Childhood trauma	CDRISC	Val/Val	n=116 African-American women aged 18-62yrs recruited through the Grady Trauma Project	van Rooij et al 2016	Childhood trauma load in Val/Val carriers was associated with increased inhibition-related hippocampal activation, and hippocampal activation mediated the relationship between childhood trauma and resilience. This suggests that Val/Val subjects may develop a mechanism to cope with the high levels of early stress by relying more on hippocampal (contextual) information to regulate behavior.
CRHBP	rs1500	Heroin addiction	Prolonged abstinence without treatment	Minor allele	n=129 heroin addicts without treatment, n=923 with methadone treatment	Levran et al 2018	Minor allele of rs1500 significantly associated with prolonged abstinancee from heroin
CRHBP	rs7728378	CTQ	Suicide attempt	ff	n=474 African American participants n=112 suicide attempters	Roy et al 2012	FKBP5 rs3800373 genotype groups as: major homozygote ¼ FF; minor homozygoteþ heterozygote¼ ff. Likewise for the CRHBP rs7728378 genotype groups: major homozygote ¼ CC; minor homozygote þ heterozygote ¼ cc
CRHR1	rs7209436, rs110402, rs242924 composing the TAT haplotype	Child Maltreatment	Resilient functioning	1 & 2 copies of TAT	Children aged 6-12 from low-income background (n=595)	Cicchetti & Rogosch (2012)	Again in keeping with DSH
CRHR1	28 SNPs including rs7209436, rs110402, rs242924 and rs17689882	CTQ	BDI	A	Caucasian subjects (n=1,638) from the German general population (Study of Health in Pomerania, SHIP)	Grabe et al 2010	SNP, rs17689882, in which the minor allele (A) had a protective effect against depressive symptoms among individuals who had experienced moderate to severe neglect
CRHR1	rs7209436, rs110402, rs242924, and rs17689882	CTQ	BDI	A	300 adolescents (137 males and 163 females).	Laucht et al 2013	The impact of childhood maltreatment on adult depressive symptoms was significantly higher in individuals (i) with two copies of the CRHR1 TAT haplotype, and (ii) homozygous for the G allele of rs17689882.
DAT1	VNTR	Victimisation	Lifetime resilience	10r	Add Health study of American adolescents (n = 2574)	Beaver et al (2011)	DAT1 increased the odds of resiliency at Wave 1 and increased the odds of lifetime resiliency, while also being associated with an increase in the total number of victimization experiences. Fourth, 5-HTTLPR increased the odds of resiliency at Wave 1 and Wave 2, and it also increased the odds of lifetime resiliency
DAT1	VNTR	Healthy population	Low sadness score	9R/9R	n=1041 healthy Causasians	Felten et al 2011	These genotypes constitute a resilience factor against depression
DAT1	VNTR	Total sleep deprivation	Psychomotor vigilance performance impairment	Homozygous 10R allele	n=82 healthy adults, with 10 min PVT administered repeatedly during 38h of TSD	Satterfield et al 2017	Subjects homozygous for the DAT1 10-repeat allele were relatively protected against Time On Task deficits on the PVT during TSD compared to carriers of the 9-repeat allele. DAT1 may be a candidate biomarker of resilience to the build-up of performance impairment across TOT due to TSD.
DCC	rs2270954	Case control sample	SCZ risk	A	n= 556 unrelated scz patients, n= 208 healthy controls	Grant et al 2012	Heterozygous and homozygous for the major allele decreased risk of SCZ
DCLK2	rs4260523	Army service members	Self assessed resilience by STARRS 5 item self report questionnaire	not reported	Meta-analysis of soldiers of European ancestry: New soldier study 1 (n=4756), NSS2 (n=1817) and pre/post deployment study (n=7927)	Stein et al 2019	GWAS results from the EUR soldiersrevealed a genome-wide significant locus on an intergenic region on Chr 4 upstream fromdoublecortin-like kinase 2 (DCLK2) (four single nucleotide polymorphisms (SNPs) in LD; topSNP: rs4260523 [p =5.65× 10−9] is an eQTL in frontal cortex), a member of the doub-lecortin family of kinases that promote survival and regeneration of injured neurons.
DNMT3A	rs1465764	Case contol sample - healthy/panic disorder	Penn State Worry Questionnaire PSWQ	minor	n = 3,112 healthy participants (f = 1729, m = 1383, mean age 25.3 years, SD 5.7)	Berking et al 2020	a significant association was discerned between DNMT3A rs1465764 and PSWQ scores in healthy participants, with the minor allele conveying a protective effect
DNMT3B	rs2424932	Case contol sample - healthy/panic disorder	PSWQ and Anxiety Sensitivity Index	minor	n = 3,112 healthy participants (f = 1729, m = 1383, mean age 25.3 years, SD 5.7)	Berking et al 2020	a marginally significant association between questionnaire scores (PSWQ, ASI) in healthy participants and DNMT3B rs2424932 was detected, again with the minor allele conveying a protective effect. The present results suggest a possible minor role of DNMT3A and DNMT3B gene variation in conveying resilience towards anxiety disorders.
DRD2	rs1800497	Victimisation	Lifetime resilience	A2	Add Health study of American adolescents (n = 2574)	Beaver et al (2011)	DAT1 increased the odds of resiliency at Wave 1 and increased the odds of lifetime resiliency, while also being associated with an increase in the total number of victimization experiences. Fourth, 5-HTTLPR increased the odds of resiliency at Wave 1 and Wave 2, and it also increased the odds of lifetime resiliency
DRD4	rs1800955	Child Maltreatment	Resilient functioning	C	Children aged 6-12 from low-income background (n=595)	Cicchetti & Rogosch (2012)	CC or CT genotypes with 3-4 subtypes of maltreatment as resilient as nonmaltreated with same genotypes
DRD4	VNTR	Childhood adversity	CDRISC	7r dominant	PATH through life project Australia age 30-34, n= 1148	Das et al 2011	Interaction effect of DRD4, CA and behavioural inhibition./activation system measures observed
DRD4	rs1800955	Mother infant pairs	secure attachment	absence of T.7 haplotype	n= 95 Hungarian infants from longitudinal Budapest Infant-Parent Study	Gervai 2005	lacking T.7 haplotype is a resilience factor for development of early attachment
DRD4	VNTR	Discrimination	Life history strategies	L	Family and Community Health Study (FACHS), black adolescents n = 889	Gibbons et al (2012)	DRD4 moderated the impact of perceived racial discrimination on LHS cognitions: Participants with more risk alleles (higher “sensitivity”) reported: faster LHS cognitions at age 18 and less resilience at age 21, if they had experienced higher amounts of discrimination ; and slower LHS and more resilience if they had experienced smaller amounts of discrimination
DRD4	VNTR	Inconsistent parenting	Conscientiousness	Short	n=559 children/adolescents age 6-18	Martel et al 2012	Children with S/L or S/S were moe resilient to effects of inconsistent discipline on consceintiousness
FGG	rs1800792	Older population 50+	LOT	C	Womens health initiative and SELECT individuals over 50yrs old (n=935)	Rana et al 2014	Relaxed p value of <.05
FKBP5	rs3800373	Attachment security	Emotional regulation	c	School aged children socioeconomically, racially and ethnically diverse (n=106)	Borelli et al 2017	Supportive of DSH. Minor C allele homozygotes had most optimal psychological profiles in positive caregiving contexts, most maladaptive outcomes in negative care giving outcomes
FKBP5	rs1360780	Childhood adversity - CTQ	Cortisol response	C	n=195 young adults from Mannheim Study of Children at Risk	Buchmann et al 2014	Blunted cortisol response to environmental challenges indicative of an enhanced biologial resilience to healthy individuals with a history of CA
FKBP5	rs1360780	Hurricane	PTG	T	Exposure to Hurricane Katrina between 18 and 34 (n= 259)	Dunn et al (2014)	Did not withstand correction for multiple testing
FKBP5	rs3800373	CTQ	Suicide attempt	cc	n=474 African American participants n=112 suicide attempters	Roy et al 2012	Individuals without either major homozygote were resilient to the effects of childhood trauma (suicide attempt prevalence 0.24).
FKBP5	rs1360780	childhood neglect	RS-25	CC	n = 2400 german adults 20-81 yrs. 5 year longitudinal study Males = 1023, females = 1124	Terock et al 2019	Interaction of rs1360780 with childhood neglect decreased the negative effects of childhood neglect on RS-25
GABBR1	rs29220	Alcoholism	Decreased risk of alcoholism	G (minor)	3 populations: n=401 treatment-seeking African American males & 193 controls; n= 159 incarcerated Finnish Caucasian men, 181 controls; n=239 male and female Plains Indian alcoholics and 178 controls	Enoch et al 2016	3 different populations studied
GABRA2	2111111 haplotype	CA	Addiction	Presence of 2111111 haplotype	n=577 african american men with single and comorbid diagnoses of alcohol, cocaine and heroin addiction; 255 control	Enoch et al 2010	Haplotype unique to african americans seems to confer resilence to addiction after exposure to severe childhood trauma
GHR	rs4130113	Elderly men, hypertension, longevity	Lifespan	AA and GG	n= 3556 elderly American men of Japanese ancestry followed from 1991-2019. At baseline 53.4% had hypertension	Donlon et al 2021	in individuals with hypertension, longevity-associated genetic variation in GHR enhances cell resilience mechanisms to help protect against cellular stress caused by hypertension. As a result, hypertension-affected men who possess the longevity-associated genetic variant of GHR live as long as normotensive men.
GNB3	rs10774451	Function and exercise post-hip fracture	15-item Resilience Scale (modified Wagnild Resilience scale)	not reported	172 community dwelling older adults. 93% caucasian, 50% women, average age = 81.09 (SD=7.42)	Resnick et al 2019	There were significant associations between resilience and single nucleotide polymorphisms from GRM1, NTRK1, NTRK2, GNB3, NPY and SLC6A15
GRM1	10 SNPs	Function and exercise post-hip fracture	15-item Resilience Scale (modified Wagnild Resilience scale)	not reported	172 community dwelling older adults. 93% caucasian, 50% women, average age = 81.09 (SD=7.42)	Resnick et al 2019	There were significant associations between resilience and single nucleotide polymorphisms from GRM1, NTRK1, NTRK2, GNB3, NPY and SLC6A15
GSK-β	rs334558	SCZ	Higher brain volume in regions most consistently documented morphometric abnormalities in SCZ	C	57 patients with chronic SCZ	Benedetti et al 2010	The less active mutant C allele protects the brain against neuropathological damage associated with SCZ
IL10	rs1518111	Cancer	Resilient trajectory membership	G	n=211 cancer patients and their family caregivers	Dunn et al (2013)	Increased odds of having a resilient depressive symptom trajectory after cancer
IL10	rs1800896	Older population 50+	LOT	A	Womens health initiative and SELECT individuals over 50yrs old (n=935)	Rana et al 2014	Relaxed p value of <.05
IL6	rs1800795	adverse socioenvironmental conditions	Chronic inflammation and mortality	C	n=184 caucasian from MacArthur Study of Successful Aging	Cole et al 2010	Opposite effect as Cole 2011. Plausible explanation for why continues in gene pool
IL6	rs1800795	adverse socioenvironmental conditions	CRP levels	G	n=64 community based adolescents, LA, CA	Cole et al 2011	ILG-174G allele presence desensitises individual physiology to the pro-inflammatory effects of adverse socioenvironmental conditions. In age-dependendent antagonistic pleiotropy with Cole et al 2010 findings
IL-8	rs4073	Suicidal patients	Anxiety/suicide attempts	A	n=206 suicide attempters, n=578 healthy controls	Janelidze et al 2015	IL-8-251A/T more prevelatm among female suicide attempters and associated with severe anxiety
KIBRA	rs17070145	high Aβ-amyloid	Cognitive Decline	T	n=602 cognitively normal adults with known brain Aβ-amyloid and APOE genotype	Porter et al 2018	The observation of APOE effects in only non-carriers of the rs17070145-T allele, in the presence of high Aβ-amyloid suggest that carriers of the rs17070145-T allele are conferred a level of resilience to the detrimental effects of high Aβ-amyloid and APOE ε4, such as cognitive decline and hippocampal atrophy
KLHL36	aggregation of 134SNPs	Army service members	Self assessed resilience by STARRS 5 item self report questionnaire	Aggregation	Meta-analysis of soldiers of European ancestry: New soldier study 1 (n=4756), NSS2 (n=1817) and pre/post deployment study (n=7927)	Stein et al 2019	Kelch-like family member 36 (KLHL36) was detected at gene-wise genome-wide significance [p =1.89× 10−6].
KL-VS	rs9536314 for F352V and rs9527025 for C370S	Healthy population	Serum klotho levels	VS heterozygotes	Healthy older adults are participants in on-going research on determinants of healthy cognitive aging at the University of California, San Francisco (UCSF) Memory and Aging Center (MAC).	Yokoyama et al 2017	Serum klotho levels were increased with KL-VS heterozygosity, elevated klotho promotes a resilient brain, possibly through increased network connectivity of critical brain regions.
MAOA	gene expression	Healthy population	CDRISC	downexpression	n=400 Iranian individuals (age 17-42)	Azadmarzabadi et al 2018	Downregulation of MAOA associated with stress resilience
MAOA	rs6323	Older population 50+	Lifetime Orientation Test and CDRISC	T	Womens health initiative and SELECT individuals over 50yrs old (n=935)	Rana et al 2014	Exploratory multi-locus polygenic analyses with a p-value of <.05, showed an association of optimism with SNPs in MAO-A, IL10, and FGG genes, and an association of resilience with a SNP in MAO-A gene.
MAOA	vntr	Heavy drinking and CPA	recidivism	3-repeat allele	n=174 male impulsive Finnish alcoholic violent offemdors	Tikkanen et al 2010	For offenders carrying the low MAOA activity genotype (3 repeat allele), predictors of heavy drinking and CPA have no effect.
MAP3K5	rs2076260	Elderly men, cardiometabolic disease (CMD) status, longevity	Lifespan	CC and CC+TT	n = 3516 elderly American men of Japanese ancestry followed from 1991-2019. At baseline (1991-1993), 2,461 had either diabetes (n=990), coronary heart disease (CHD; n=724), or hypertension (n=1,877), and 1,055 lacked any of these cardiometabolic diseases (CMDs)	Morris et al 2021	in individuals with a cardiometabolic disease, longevity-associated genetic variation in MAP3K5 enhances resilience mechanisms in cells and tissues to help protect against cardiometabolic stress caused by CMDs.
MR	haplotype	Elderly population	Heightened optimism. Less hopelessness and rumination, lower risk of depression	Presence of Haptotype 2	n= 450 elderly Dutch men and women	Klok et al 2011	Haplotype 2, a common gene variant, results in heightened MR activity and linked with resilience factors in women
MR	rs5522 and rs2070951	CTQ	BDI	male CG-carriers	n=1639 Netherlands Study of Depression and Anxiety	Vinkers et al 2015	male CG-carriers showed increased resilience in the clinical sample (ˇ = −2.71, P = 0.016). a decreased lifetime MDD risk for male GA haplotype carriers following childhood maltreatment. sex plays an important role in determining whether functional genetic variation in MR is beneficial or detrimental, with an apparent female advantage for the CA haplotype but male advantage for the GA and CG hapl…
MTHFR	rs1801131	Variation in dietary folate intake	Leukemia risk	AC	n=442 adult leukemia cases n=442 outpatient controls	Liu et al 2016	The MTHFR 1298AC genotype appears to decrease the risk of leukemia in both genders, in acute myeloid leukemia and acute lymphoblastic leukemia
MTHFR	rs1801131	Presence of COMTVal158Met genotype	ESM	CC	n=98 patients with non affective psychotic disorder, n=118 controls	Peerbooms et al 2012	Evidence that interactive effects of COMT and MTHFR moderate psychotic response to environmental stress: COMT Val158Met x stress interaction conditional on MTHFR genotype. C/C genotype 'neutralised' effect of COMT genotype on stress reactivity
NOS1	rs10744891	Vietnam veterans	CDRISC	T	n=299 male participants who were deployed in Vietnam during the war	Bruenig et al 2017b	NOS1 polymorphisms were associated with PTSD severity, stress and resilience
NOS1AP	rs17460657	Vietnam veterans	CDRISC	not reported	n=299 male participants who were deployed in Vietnam during the war	Bruenig et al 2017b	This SNP associated with resilience in a PTSD group
NOS1AP	rs4657178	Vietnam veterans	CDRISC	not reported	n=299 male participants who were deployed in Vietnam during the war	Bruenig et al 2017b	This SNP associated with resilience in a non PTSD group
NPSR1	rs324981	Healthy population	Psychological stress	TT	n=600 healthy adult participants from Nandan county, Guangxi, China	Lin et al 2018	TT genotype decreased the risk of psychological stress
NPY	rs16147	Hurricane	GAD	T	n=616 adults from 2004 Flordia Hurricanes	Amstadter et al 2010	TT genotype protective with low hurricane exposure but increased risk with high hurricane exposure. In line with DSH
NPY	rs16147	Perceived stress	HRV	T	n=1123 healthy, drug-free, Han Chinese divided into low and high PSS groups	Chang et al 2016	Physiological resilience - differences in vagal tone under chronic stress conditions.
NPY	rs16147	CA	Anxiety	C	n= 282 cases and n=575 matched controls in Finnish Population Health sample	Donner et al 2012	Risk haplotypes carry T-allele of the SNP
NPY	rs16147	Self reported trauma exposure of earthquake survivors	Chinese adapted version of BRS	T	n=1140 earthquake survivors (male, n = 363; female, n = 777). Average age = 48.1 years (SD = 10.0, range: 16–73 years). 99.6% Han Chinese	Gan et al 2019	significant effect of interaction between the NPY rs16147 polymorphism and the level of stress on resilience
NPY	rs16147	Positive future focus after early adversity	Positive future focus measured by the future Orientation Scale	T	n= 2370 Han Chinese participants (56.7% Female, Mean age = 26.08yrs (SD: 4.27, range: 17-35yrs)	Gan et al 2019	the T genotype was associated with higher levels of positive future focus following early adversity
NPY	rs16135	Function and exercise post-hip fracture	15-item Resilience Scale (modified Wagnild Resilience scale)	not reported	172 community dwelling older adults. 93% caucasian, 50% women, average age = 81.09 (SD=7.42)	Resnick et al 2019	There were significant associations between resilience and single nucleotide polymorphisms from GRM1, NTRK1, NTRK2, GNB3, NPY and SLC6A15
NPY	rs16147	CA	BDI and STAIT	T	n=314 young adults from longitudinal epidemiological cohort Mannheim	Sommer et al 2010	Homozygote carriers of C allele - CA sig assoc with increased depression and anxiety but not for homozygous T allele
NTRK1	rs7516736/rs11812062/rs2768758	Function and exercise post-hip fracture	15-item Resilience Scale (modified Wagnild Resilience scale)	not reported	172 community dwelling older adults. 93% caucasian, 50% women, average age = 81.09 (SD=7.42)	Resnick et al 2019	There were significant associations between resilience and single nucleotide polymorphisms from GRM1, NTRK1, NTRK2, GNB3, NPY and SLC6A15
NTRK2	rs11140800	Healthy population	Stress coping styles	C	Ethnically homogenous Japanese medical students (n=252)	Aizawa et al. 2015	significant associations between NTRK2 and cognitive strategies, problem-solving, confrontive- coping, seeking social support, distancing and positive reappraisal
NTRK2	rs1187286	Healthy population	Stress coping styles	C	Ethnically homogenous Japanese medical students (n=252)	Aizawa et al. 2015	significant associations between NTRK2 and cognitive strategies, problem-solving, confrontive- coping, seeking social support, distancing and positive reappraisal
NTRK2	rs1867283	Healthy population	Stress coping styles	G	Ethnically homogenous Japanese medical students (n=252)	Aizawa et al. 2015	Minor allele had a significantly higher score than heterozygote
NTRK2	rs10868235	Healthy population	Stress coping styles	C/T, C/C	Ethnically homogenous Japanese medical students (n=252)	Aizawa et al. 2015	significant associations between NTRK2 and cognitive strategies, problem-solving, confrontive- coping, seeking social support, distancing and positive reappraisal
NTRK2	rs4877894/rs7857558/rs1140790/rs1565450	Function and exercise post-hip fracture	15-item Resilience Scale (modified Wagnild Resilience scale)	not reported	172 community dwelling older adults. 93% caucasian, 50% women, average age = 81.09 (SD=7.42)	Resnick et al 2019	There were significant associations between resilience and single nucleotide polymorphisms from GRM1, NTRK1, NTRK2, GNB3, NPY and SLC6A15
OPRM1	rs1799971	Heroin addiction	Prolonged abstinence without treatment	G	n=129 heroin addicts without treatment, n=923 with methadone treatment	Levran et al 2017	At least one copy of 118G is significantly higher in subjects in long term abstinance from heroin
OPRM1	A118G polymorphism	maternal care	attachment	G	n=112 psychiatric patients	Troisi et al 2012	Supportive of DSH. G allele carriers more resilient in the face of aversive maternal care environments. Exhibiting less fearful attachment behaviour
OXTR	rs53576	Positive Family Environment	attachment	A	African Americans from low-income background, Atlanta, GA age 18-90, n = 1632	Bradley et al 2011	A allele carriers ofOXTR rs53576 are resilient against the effects of severe childhood adversity, by protection against emotional dysregulation and disorganized attachment.
OXTR	rs53576	Child Maltreatment	Resilient functioning	G	Children aged 6-12 from low-income background (n=595)	Cicchetti & Rogosch (2012)	Magnitude of difference between maltreated and non maltreated children greater for AA or AG but not GG
OXTR	rs53576	Maltreatment	Perceived social support	A	n=425 adolescents with low SES; n= 263 maltreated, n=162 nonmaltreated controls	Hostinar et al 2014	Maltreated A carriers perceived higher social support, had lower levels of internalising symptoms and were indistinguisable from nonmaltreated adolescents in level of mental health suymptoms compared with GG homozygotes
OXTR	rs2254298	Healthy population	CDRISC	GG	n= 264 unrelated, healthy, ethnically Korean volunteers (female = 127) age range = 15-29 (m=20.8, sd = 2.5)	Kim et al 2019	The CD-RISC scores were highest in carriers of the GG genotype and decreased by 3.84 with a one-copy increase in the A allele, which implies that the variant A allele is associated with lower levels of resilience in this sample
OXTR	rs237915	SLE	SDQ	CC	n=1445 adolescents of European origins drawn from IMAGEN sample	Loth et al 2014	This genotype moderates risk fo rsocial and emotional prpblems after SLE, partly mediates by genotype dependant sensitivity to reinforcement value of negative social cues
OXTR	rs53576	General population	LOT	G	n=326 students and employees of large Western university	Saphire-Bernstein et al 2011	Effects of OXTR on depressive symptoms may be largely mediated bu influence of OXTR on psychological resources. G/G homozygotes higher levels of optimism, mastery and self-esteem
PIK3R1	rs7709243	Elderly men, cardiovascular disease status, longevity	Lifespan	TT/CC	n = 3584 elderly American men of Japanese ancestry followed from 1991-2019. At baseline (1991-1993) 2254 had CVD and 1314 did not	Donlon et al 2021	the PIK3R1 longevity genotype attenuates mortality risk in at-risk individuals by protection against cellular stress caused by CVD.
RAB10	rs142787485	strong family history of AD	AD resilience	not reported	n=232 AD resilient individuals; aged over 75, cognitively healthy, carrying at least one APOE E4 allele	Ridge et al 2017	Rs142787485 in RAB10 confers significant protection against AD (p value = 0.0184, odds ratio = 0.5853).
RGS2	rs4606	Hurricane	PTG	G (minor)	Exposure to Hurricane Katrina between 18 and 34 (n= 259)	Dunn et al (2014)	Mainly driven by cross-over GxE rather than main genetic effect
RNASE13	rs3748348	Early AD	Executive functioning resilience	not reported	n=800 age 55-90 from ADNI	Mukherjee et al 2012	Executive functioning resilience i.e. beyond what is predicted by their demographic charecteristics, Hachinski score, and brian structure
RNASE13	rs3648346	Early AD	Executive functioning resilience	not reported	n=800 age 55-90 from ADNI	Mukherjee et al 2014	GWAS found significant association between RNASE12 and EF resilience
SLC15A5	rs12580015	Deployed soldiers who expereinces high deployment stress exposure	Outcome-based resilience: Didn't meet criteria for four common stress-related psychiatric disorders pre or post deployment	not reported	n = 581 deployed soldiers exposed to the highest levels of deployment stress	Stein et al 2019	Preliminary results due to low sample size
SLC6A15	rs10774451	Function and exercise post-hip fracture	15-item Resilience Scale (modified Wagnild Resilience scale)	not reported	172 community dwelling older adults. 93% caucasian, 50% women, average age = 81.09 (SD=7.42)	Resnick et al 2019	There were significant associations between resilience and single nucleotide polymorphisms from GRM1, NTRK1, NTRK2, GNB3, NPY and SLC6A15
SLC6A4	5-HTTLPR	Cumulative ELA	Lower internalising scores	l	n=889 children and mothers from southern Sweden in longitudinal cohort	Agnafors et al 2017	resilient children had most l/l genotype, but associationg with lower emotional scores not mainly re;ated to level of risk
SLC6A4	5-HTTLPR	Emotional abuse	BIRD	L	n = 277, Early adolescents age 9-13	Amstadter et al (2012)polymorphism	Summative risk score of COMT polymorphism increased risk of quitting task 1.75 fold
SLC6A4	5-HTTLPR	recent stressful events	Depression risk	SL	n=334 Population based study of people aged 65yr or over (	Ancelin et al 2017	Uses extrinsic and intrinsic stress measures. Provides discussion on why no clear conclusion regarding inheritance model
SLC6A4	5-HTTLPR	Self-reported childhood adversity	Alterations in grey matter volume	SL	n=398, French 65 - 80 yrs	Ancelin et al 2021	Early-life adversity is associated with grey-matter volume alterations in older adults and this varies according to the type of adversity experienced, sex, and serotonergic genetic vulnerability; 5-HTTLPR SS participants appearing most vulnerable and SL individuals most resilient.
SLC6A4	5-HTTLPR	Relational and overt peer victimisation	Reduced risk of depressive symptoms	S	n=301 maltreated and non maltreated children from comparable low SE backgrounds aged 8-13 years	Banny et al 2013	victimized children with the long/long variation were at an increased risk for depressive symptoms compared to victimized children carrying a short allele
SLC6A4	5-HTTLPR	Victimisation	Lifetime resilience	S	Add Health study of American adolescents (n = 2574)	Beaver et al (2011)	4 genotypes studied
SLC6A4	5-HTTLPR	Racial discrimination	Conduct problems	L	n=454 African American youths residing in rural georgia	Brody et al 2011	Sex-specific effect. Males L alllele homozygous are buffered from developing conduct problems when peceive high levels of discrimination
SLC6A4	5-HTTLPR	Sexual abuse	PFC vs EFC	L	n=18 adolescents with a history of sexual abuse	ÇARKAXHİU BULUT et al 2017	5-HTTLPR gene polymorphism has a significant impact on the formation of coping styles.
SLC6A4	5-HTTLPR	Childhood adversity	CDRISC	s	Male prisoners (n=763)	Carli et al 2011	sex specific environment reaction discussed
SLC6A4	5-HTTLPR	Child Maltreatment	Resilient functioning	L	Children aged 6-12 from low-income background (n=595)	Cicchetti & Rogosch (2012)	SS + nonmlatreated = higher resilient funtioingn, SS + Maltreated = lower RF, consistent with DSH
SLC6A4	5-HTTLPR	Cumulative Risk	CASI-4 & CCSC-R1	L	n=279 children, 8-11yrs Children's Experiences and Development Study in England	Cline et al 2015	Caucasian youth who carried two copies of S allele differed in how they coped with problems. L allele carriers have lower levels of externalising problems. l/l homozygotes have lower levels of internalising problems
SLC6A4	5-HTTLPR	Bariatric surgery	RS	S	n=64 adult female patients recruited 1-6 years after their first gastric banding surgery	Defrancesco et al 2013	Quality of life, mood and resilience but not weight loss after bariatric surgery are negatively influenced by the s-allele of the 5-HTTLPR polymorphisms
SLC6A4	5-HTTLPR	LTC	RS-14	L	n=446 (n=318 patients of Ioannina Universoty hospital with at least 1 of 3 LTCs, n=128 controls)	Delis et al 2017	S/S subjects presented a trend towards lower resilience levels compared with L/L and L/s (p=0.058)
SLC6A4	5-HTTLPR	Child abandonment	Indiscriminate behaviour via DAI	s	n= 136 abandoned children between 6m-30m Romania. 68 assigned to Care as usual, 68 assigned to foster care	Drury et al 2012	Interesting because s/s seen as plasticity genotype = lowest levels of indiscriminate behaviour in FCG but highest in CAUG - Supporting DSH
SLC6A4	5-HTTLPR	Healthy population	bias attention to positive material	LL	n=97 healthy participants	Fox et al 2009	it appears that the mechanism of association of the disease-associated haplotype may operate via the protective effect of the CGAC haplotype in resilient individuals (i.e., reducing risk to mental illness via modifications of white matter) rather than necessarily relating directly to the risk for specific psychopathological conditions
SLC6A4	5-HTTLPR	Discrimination	Life history strategies	L	Family and Community Health Study (FACHS), black adolescents n = 889	Gibbons et al (2012)	DRD4 also measured
SLC6A4	5-HTTLPR	TBI	CDRISC	s'	Veterans (TBI, n = 41, control n = 26)	Graham et al (2013)	l' + tbi = lowest resilience, S'S' high resilience regardless of TBI status
SLC6A4	5-HTTLPR	Positive Parenting	PA	L	Children and adolescents age 9-15 (n=1874)	Hankin et al (2011)	S'S' genotype support diffierential susceptibility model, for better and worse
SLC6A4	5-HTTLPR	rearing environment	PA	SS	n=1874 youths with 3 different assessments of parenting	Hankin et al 2011	Supportive of DSH. Homozygous for short allele responsive in a better or worse manner
SLC6A4	5-HTTLPR	Trauma exposed close contacts of tuberculosis patients	DTS	S	n=150 participants in an at-risk population	Hemmings et al 2013	Individuals who possess one S resilient to the effects of trauma
SLC6A4	5-HTTLPR	traumatic life events	Fear acquisition and extinction	L	n=74 caucasians, 19-41 years	Hermann et al 2012	Carriers of S allele show indices of stronger fear acquisition or expression, leading to a higher risk of developing mood or anxiety disorders
SLC6A4	5-HTTLPR	Stroke	Post stroke depression	L	n=75 stroke survivors with PSD and 75 non-depressed stroke survivors	Kohen et al 2008	s/s genotype had 3 fold higher odds for PSD compared with l/l or l/x1
SLC6A4	5-HTTLPR	traumatic life events	PTSD	L	n=408 Rwandan genocide survivors	Kolassa et al 2010	Long genotype only protective for small to medium numbers of lifetime events
SLC6A4	5-HTTLPR	Population based	Positive attentional bias	L/L	n=106 unmedicated young adults with low current deression and anxiety	Kwang et al 2010	L/L group demonstrated attentional bias away from negative word stimuli
SLC6A4	5-HTTLPR	Interferon-Alpha Treatment	MDD	L	n=71 non depressed Hep C patients about to receive IFN-a therapy	Lotrich et al 2009	L allele associated with decreased rate of developing MSS with LL genotye the most resilient
SLC6A4	5-HTTLPR	Acute stress exposure	Inhibition of Negative Emotional Information	LL	n=28 females	Markus & De Raedt 2011	Stress exposure significantly impaired inhibition of negatrive affective information in SS carrieres, whereas LL carriers showed increased inhibition of negative information
SLC6A4	5-HTTLPR	Childhood adversity	Effortful control	L'	Tracking Adolescent's individuals Lives Survey (TRAILS). Dutch adolescents n =	Nederhof et al (2010)	BDNF val66met val/val interaction unaffected by ACEs
SLC6A4	5-HTTLPR	At-risk mental state (ARMS) for psychosis	Prodromal Questionnaire Brief - questionnaire to assess presence or abence of psychosis risk	S	n = 100, 70% female, 42% white. Age range 18 -25 yrs (M=21.22yrs, SD = 1.99)	Nestor et al 2021	Carriers of the short allele had lowest ARMS and highest mental health plus highest level of emotional stability as assessed by neuroticism.
SLC6A4	5-HTTLPR	Healthy, older adults	CDRISC	L	n=99 community-dwelling Caucasian older adults age 55-100	O'Hara et al 2012	Individuals homozygous for l allele who were younger than 70 had higher levels of resilience, an effect that disappeared over 70
SLC6A4	5-HTTLPR	Population based	Subgenual response to fearful faces	LL	n=30 right handed volunteers of European ancestry	O'Nions et al 2011	subgenual cingulate activity may play an important role in regulating the impact of aversive stimuli, potentially conferring greater resilience to the effects of aversive stimuli in la/la subjects
SLC6A4	5-HTTLPR	Social Support	SOC, RS-25	S'	Germany, general population (n=1811)	Reinelt et al 2015	among those with low social support, carriers of at least one short allele reported significantly increased levels of SOC and resilience, as well as less depressive symptoms than carriers of the l/l genotype. This result was not modified by differentiating between those with childhood abuse and those without. Result not modifed by differentiatin between child abuse victims
SLC6A4	5-HTTLPR	childhood emotional abuse	CDRISC	ll	Undergrad psychology students at SDSU (n=423)	Stein et al 2009	Each copy of s was associated with increased OR 1.53 in low resilient category
SLC6A4	5-HTTLPR	Parenting quality	Ego-Resiliency Scale	L10-L12 haplotypes	n=153 longitudinally studied children from 18 - 84 months old	Taylor et al 2014	Only haplotypes associated - single genetic variants not
SLC6A4	5-HTTLPR	war zone stressors	PTSD	LL	n=133 US Army soldiers with no prior history of deploymeny, scheduled to deploy to Iraq	Telch et al 2015	Soldiers homozygous for the high functioning allele (L) reported decreased symptoms of PTSD, depression and anxiety in response to increased levels of exposure to war zone stressors, relative to those carrying one or two low functioning alleles
SLC6A4	5-HTTLPR	Neuroticism scores	Mood change (POMS)	L/L	n=48 carriers of S/S allele, n=48 carriers L/L allele with the lowest and highest neuroticism score	Verschoor & Markus 2011	The 5-HTTLPR genotype influences affective reactivity to acute stress conditional upon neuroticism, improving resilience to acute stress in L/L-allele carriers if they do not already possess high cognitive–affective (neuroticism) vulnerability.
SLC6A4	rs25532	Healthy elderly population	PRS	C	n=116 white individuals living in continuing care retirement community (mean age = 87)	Resnick et al 2015	Both candidate gene SNPs were indirectly associated with successful aging through depression
SLC6A4	rs1042173	Healthy elderly population	PRS	A	n=116 white individuals living in continuing care retirement community (mean age = 87)	Resnick et al 2015	SNPs from SLC6A4 (rs25533 and rs1042173) and age were the only variables associated with physical resilience and explained 9% of the variance
SLC6A4	5-HTTLPR	Prenatal SRI exposure	Executive function	S	n=26 SRI exposed, n=38 non-exposed 6yr olds	Weikum et al 2013	SRIexposed children with at least one short SLC6A4 allele showed resilience (no impairment in inhibition and attention). hildren with two L alleles, were far more sensitive to the context of life with a depressed mother. When their mother had few or no depression symptoms, LL children did extremely well—no other group regardless of SLC6A4 genotype or mother’s mood had mean scores that were as hig…
SORL1	rs12364988	increased risk of AD	resilient to AD	n/a	n=441 postmortom brains from the Religious orders study/memory and aging project	Felsky et al 2017	BDNF’s modulation of resilience via cognitive reserve is clarified; depending on SORL1 genotype, the effects of BDNF Val66Met may influence protection against AD by promoting diffuse plaque deposition preferentially over neuritic
ST8SIA2	haplotype	white matter modifications	decreased risk of SCZ	CGAC haplotype	n=281 individuals with SCZ, n=172 healthy controls	Fullerton et al 2018	Fractional anisotropy (FA) in the right parietal lobe was found to show a significant interaction between diagnosis and ST8SIA2 protective haplotype
SLC6A4	STin2 VNTR	Stroke	Post stroke depression	lack of STin2.9 and ST2.12 alleles	n=75 stroke survivors with PSD and 75 non-depressed stroke survivors	Kohen et al 2008	STin2 9/12 or 12/12 genotype had 4 fold higher odds for PSD
TMEM106B	rs1990621	Neuronal proportion in AD risk	Resilience to neuronal loss	not reported	1536 participants. Cortical tissue from postmortem brains	Li et al 2019	e CADD score and RegulomeDB score for this variant are not high enough to suggest any functional consequences (Online Resource Fig. 5bc), this variant is in high LD with rs1990622 (r2 = 0.98), a TMEM106B variant previously identified to be associated with FTLD risk
TNFR2	rs976881	Mild cognitive impairment and AD	Decreased change in Clinical Dementia Rating Sum of Boxed Score	T/T	n = 188 patients from Alzheimer's Disease Neuroimagine Initiative. English or Spanish speaking age 55 - 90	Pillai et al 2021	rs976881 T/T allele (homozygous reference) carriers demonstrated slower rates of CDR-SB score changes in relation to corresponding sTNFR2 levels.
TNFα	rs1800629	Vietnam veterans	CDRISC	A	n=299 male participants who were deployed in Vietnam during the war	Bruenig et al 2017a	Relationship became non-significant after controlling for covariates
TNFα	rs2229094	Cancer	Resilient trajectory membership	T	n=211 cancer patients and their family caregivers	Dunn et al (2013)	Increased odds of having a resilient depressive symptom trajectory after cancer
TNFα	rs1800629	Cancer	Resilient trajectory membership	A	n=211 cancer patients and their family caregivers	Dunn et al (2013)	Increased odds of having a resilient depressive symptom trajectory after cancer
TNFα	rs1799964	Breast Cancer	CES-D	CC	n=398 female breasty cancer patients undergoing surgery on one breast	Saad et al 2014	being homozygous for the rare C allele (i.e.,TT+TC versus CC) was associated with an 87% increase in the odds of belonging to the Resilient class.
TNFα	rs1800629	Total sleep deprivation	Psychomotor vigilance performance impairment	A	n=88 healthy men and women (ages 22-40) with total sleep deprivation: 36-62h of sustained wakefulness	Satterfield et al 2015	The TNFa 308A allele, which is less common than the 308G allele, was associated with greater resilience to psychomotor vigilance performance impairment during total sleep deprivation (regardless of time of day), and also provided a small performance benefit at baseline. The effect of genotype on resilience persisted when controlling for betweensubjects differences in age, gender, race/ethnicity, …
TNFα	rs1800629	Total sleep deprivation	psychomotor vigilance impairment	A	n=12 healthy adults (6 men, 6 women; ages 27.4 ± 6.9 y) participated in an 18-day, in-laboratory study)	Skeiky et al 2020	Replicated finding of Satterfield et al 2017
TPH2	G(-703)T	traumatic life events	Fear acquisition and extinction	G	n=74 caucasians, 19-41 years	Hermann et al 2012	Enhanced amygdala activation in T-allele carriers who have been exposed to higher number of TLEs
VMAT1	rs1390938	General population	Lifetime prevalence of affective, anxiety and alcohol use disorders	AA	n= 579 9yr olds and n=654 15 yr olds from Estonian Children Personality Behaviour and Health Study	Vaht et al 2016	VMAT1 rs1390938/Thr136Ile is associated with mood, personality, and alcohol use in the general population. Subjects homozygous for the “hyperfunction” allele (AA; Ile/Ile) appear to be more resilient to these disorders.

## Sheet: Key
ACoA	Adult Child of Alcoholic parent
AD	Alzheimers Disorder
AUDIT	Alcohol Use Disorders Identification Test Scores
BDI	Beck's Depression Inventory
BIRD	Behavioural Indicator of Resilience to Distress
CA	Childhood Adversity
CASI4	Child and Adolescent Symptom Inventory
CCSC-R1	Children's coping strategies checklist
CDRISC	Connor-Davidson Resilience Scale
CES-D	Center for Epidemiological Studies Depressi
CPA	Childhood Physical Abuse
CTQ	Childhood Trauma Questionnaire
DAI	Disturbances of Attachement interview
DSH	Differential Susceptibilty Hypothesis
DTS	Davidson Trauma Scale
EFC	Emotion Focused Coping
ELA	Early Life Adversity
ELS	Early Life Stress
ESM	Experience Sampling Method
GAD	Generalised Anxiety Disorder
GDS	Geriatric Depression Scale
IADLs	Instumental Activity of Daily Living
LTC	Physical Long Term Conditions
MDD	Major Depressive Disorder
PA	Positive Affect
PCL	PTSD checklist
PFC	Problem-Focused Coping
POMS	Profile of Mood States
PRS	Physical Resilience Scale
PTG	Post-Traumatic Growth
RS	Resilience Scale
RS-14	Greek version of Wagnild and Young 14 item resilience sscale
RS-25	German version of Resilience Scale
SCZ	Schizophrenia
SLE	Stressful Life Events
SOC	Sense of Coherence
SRRS	Social Readjusment Rating Scale
STAIT	State-Trait Anxiety Inventory
VNTR	Variable Number Tandem Repeat

## Sheet: Animal
Candidate Gene	Species	Population Characteristics -	Key findings	Author (year)
P66Shc	Mice	p66Shc KO male mice 2-6 months of the 129Sv/Ev strain	Reduced BDNF synthesis resulting in greater resilience to adverse conditions	Berry et al 2010
OPRM1 A118G	Mice	Derivation of OPRM1 A112G male and female mice using site-directed mutagenesis in a bacterial artificial chromosome containing the C57BL/6 mouse Oprm1 gene.	G-allele carrieres expressed less submissive behaviour and exhibit resilience to social defeat	Briand et al 2015
Rag2	Mice	Male Rag2 KO mice that have been backcrossed onto the BALB/c background for twelve generations and maintained by homozygous pairings and WT BALB/c mice. 8-12 weeks	Rag 2 KO display reduced startle reaction following predator odor. Resilience to develop specific aspects of maladaptive responses to stress, elicited by inability to engage adaptive immune responses	Clark et al 2014
NPY	Rats	231 Male Sprague-Dawley rast	NPY has a role in the stress-response cascade, interacting with other systems including HPA axis to mediate processes involved in resilience	Cohen et al 2012
Cacna1c	Mice	Inactive Cacna1c cross bred male mice: Inactivation of Cacna1c from forebrain glutamatergic neurons during development was achieved by breeding Cacna1clox/lox mice29 to Nex-Cre mice,38 to obtain Cav1.2DevGlu-Ctrl (Cacna1clox/lox) and Cav1.2-DevGlu-CKO (Cacna1clox/lox:Nex-Cre). Homozygous and heterozygous deletion of Cacna1c from forebrain excitatory projection neurons in adulthood was achieved by…	Embryonic deletion promotes endophenotypes related to psychiatric disorders. Differential role for Cacna1c in development and adulthood? Cacna1c deleted in adulthood induced stress resilience	Dedic et al 2018
AVP	Mice	Adult male CD1 mice selectively bred for high/low anxiety (mHAB/mLAB) and nonselected normal CD1 mice	Mice resilient to chronic subordinate colony housing stress in LAB mice SNP (C(+ 40)T)	Fuchsl et al 2014
5-HT	Mice	Tph2 mutant mice as models of brain 5-HT deficiency - 129/Ola mouse. Tph2 +/− were obtained by breeding Tph2 +/flox mice with Nestin-Cre transgenics (Tronche et al. 1999) maintained on a C57BL/6 background. Several intercrossing of Tph2 +/flox mice with Tph2 +/flox/cre eventually resulted in Tph2 inactivation in the germline with a transmittable Tph2 null allele in Cre transgene-devoid Tph2 −/− m…	Noth Tph2 -/- male and female mice were resilient to Chronic Mild Stress induced hyperlocomotion	Gutknecht et al 2015
Fkbp52	Mice	Heterozygous Fkbp52+/- knockout mice kept on a mixed 129SvJ × C57BL/6 background.	Fkbp52+/- mice demonstrated signs of stress resilience in behavioural and neuroendocrine aspects e.g. reduced basal corticosterone levels and more active stress coping behaviour in the forced swim test following chronic social defeat stress conditions	Hartmann et al 2012
NLGN-2	Mice	Stress susceptible or resilient mice based on social interaction. D1-Cre and D2-Cre BAC transgenic heterozygous male mice were bred to c57bl6/j wild-type females, and the resulting 7–10-wk-old heterozygous male offspring were used for behavioral studies. Eight-week-old c57bl6/j male mice from Jackson were used for immunohistochemistry and mRNA profiling of NLGN-2 after chronic social defeat stres…	NLGN-2 knockdown produces bi-directional, cell-type specific effects. Knockdownin dopamine D2-positive cells mediates active defensive behaviour	Heshmati et al 2018
Figf	Mice	WT and heterozygous 5-Htt +/- deficient. Acclimatized male 5-Htt+/– and female 5-Htt+/– deficient mice ([B6.129(Cg)-Slc6a4tm1Kpl/J]) were used for breeding	These genes differentially expressed specifically in resilient offspring when compared to controls	Jakob et al 2014
Galr3	Mice	WT and heterozygous 5-Htt +/- deficient. Acclimatized male 5-Htt+/– and female 5-Htt+/– deficient mice ([B6.129(Cg)-Slc6a4tm1Kpl/J]) were used for breeding	These genes differentially expressed specifically in resilient offspring when compared to controls	Jakob et al 2014
Gh	Mice	WT and heterozygous 5-Htt +/- deficient. Acclimatized male 5-Htt+/– and female 5-Htt+/– deficient mice ([B6.129(Cg)-Slc6a4tm1Kpl/J]) were used for breeding	These genes differentially expressed specifically in resilient offspring when compared to controls	Jakob et al 2014
Prl	Mice	WT and heterozygous 5-Htt +/- deficient. Acclimatized male 5-Htt+/– and female 5-Htt+/– deficient mice ([B6.129(Cg)-Slc6a4tm1Kpl/J]) were used for breeding	These genes differentially expressed specifically in resilient offspring when compared to controls	Jakob et al 2014
dcc	Mice	dcc loss-of-function transgenic mice. dcc haploinsufficient male mice were maintained on a BL/6 background and bred with wild-type BL/6 female mice	Reduced dcc expression confers resilience against developing neuroanatomical, neurochemical and bheavioural traits associated with mental disorders involving mPFC dysfunction	Manitt et al 2013
Lrrk2	Mice	Young adult male G2019S knock-in and WT mice subjected to chronic social defeat stress. Mice used in the study were congenic on C57BL/6NTac background and bred as homozygotes	mice highly resilient to CSDS, likely reflecting synapses constrained in their ability to undergo experience-dependent plasticity	Matikainen-Ankey et al 2018
Cacna1c	Mice	Applied mouse hippocampal HT22 cell line	Downregulation of psychiatric susceptibility gene Cacna1c promotes mitochondiral resilience to oxidative stress in neuronal cells. Evidence for resilience to diverse environmental insults at the cellular level	Michels et al 2018
FKBP5	Mice	By PCR screening the 129SvJ mouse BAC library (Genome Systems, St. Louis, MO), bacterial artificial chromosome (BAC) clones that contained genomic regions for FKBP5 were isolated. ES cell clones containing the targeting vector were injected into C57BL/6 blastocysts and implanted into pseudopregnant 129SvJ females. FKBP5-/- mice aged 17-20 months	the lack of FKBP51 permits unrestrained GR transcription activity, which decreases HPA-axis activity and corticosterone levels, improving resilience to depressive-like behavior.	O'Leary et al 2011
FKBP5	Mice	FKBP5 -/- mice as above	Lack of FKBP51 permits unrestrained GR transciption activity, which decreases HPA-axis activity and corticosterone levels, improving resilience to depressive-like behaviour	O'Leary et al 2011
GluR1	Mice	Male CD1 mice 24-26d	SNP in the AMPA GluR1 gene can determine vulnerability or resilience to stress	Schmidt et al 2010
Cacna1c	Mice	WT or conditional Cacna1c knockout mice on a Cd57BL/6 background	Reduced expression of Cacan1c in the nucleus accumbens is associated with increased susceptibility to social defeat stress, and a knockdown of Cacna1c in the nucleus accumbens significantly increases susceptibility measured by social interaction and female urine preference. Cacna1c reduction causally predisposes to the maladaptive outcomes of social stress. Normal Cacna1c function in the nucleus …	Terrillionet al 2017
Phf21b	Rats	Adult male Sprague-Dawley Rats classified into chronic restraint stress resilient or nonresilient subgroups	Phf21b hippocampal gene expression is significantly decreased in animals resilient to chronic restraint stress when compared with non-chronically stressed animal	Wong et al 2017
Sert	Mice	12-month-old homozygous Sert−/− and heterozygous Sert+/− female mice and wild-type littermates born from heterozygous mutants at the 10th generation (F10) of backcrossing with C57BL/6J mice	Sert+/− mice are resilient to certain environmental challenges and support the concept of heterosis as evolutionary adaptive mechanism	Veniaminova et al 2020
ApoE4	Rats	6 month old WT and human APOE E4 knock in (TGRA8960) male and femal Sprague Dawley rats	sex differences in behavior and diffusion weighted imaging suggest female carriers of E4 allele are more resilient to cognitive/emotional problems in early life due to altered brain volumes and enhanced connectivity.	Kulkarni et al 2020
SST	Mice	SSTCre mice (also known as Ssttm2.1(cre)Zjh/J, Stock #013044), Ai9 mice (B6.Cg-Gt(ROSA)26Sor tm9(CAGtdTomato)Hze/J, Stock No 007909) and C57BL/6J mice (BL/6J, Stock No. 000664) were all obtained from Jackson Laboratory (Bar Harbor, ME, USA). The γ2f/f mouse line (Gabrg2tm2Lusc/J, Stock No: 016830, Jackson Laboratory) containing Gabrg2 alleles flanked by lox P sites was generated in house. ll mice…	male SSTCre:γ2f/f mice are resilient to unpredictable chronic mild stress (UCMS)-induced (i) reductions in weight gain, (ii) reductions in SST-immuno-positive cells in medial prefrontal cortex (mPFC), (iii) increases in phosphorylation of eukaryotic elongation factor 2 (eEF2) in mPFC, and (iv) increased anxiety in a novelty suppressed feeding test. Female SSTCre:γ2f/f mice were resilient to UCMS-…	Jefferson et al 2020
Tph2	Mice	10-12-week-old male Tph2+/- mice and their wild-type littermates (Tph2+/+) as controls	Tph2+/− mice exposed to environmental novelty or to the ModFST exhibited increased novelty exploration and no increase in floating behaviour compared to controls, which is suggestive of resilience to stress and despair	Strekalova et al 2021
Fkbp5	Mice	8 weeks old C57BL/6 homozygous WT and Fkbp5 KO mice. 21 days exposure to restrraint stress	Fkbp5-deficient mice did not exhibit significant depressive-like behavior compared to the WT after exposure to chronic restraint stress.	Kwon et al 2019
Rgs7	Mice	Conditional KO mice were generated by crossing homozygous Rgs7loxP/loxP with heterozygous Rgs9cre mice to generate Rgs7loxP/loxPRgs9cre knock-out mice and their wild-type littermate control mice, Rgs7loxP/loxP. Generation of Rgs9_x0001_/_x0001_ (Witherow et al., 2000) mice have been previously described	Mice lacking striatal Rgs7 did not show significant differences in cocaine-induced psychomotor activation, sensitization or conditional place preference (CPP). Interestingly, loss of Rgs7 in the striatum made mice resilient to stress-induced but not drug-induced reinstatement of cocaine CPP	Sutton et al 2021
NOP	Mice	Male Swiss mice (8–12 weeks old) and male NOP(−/−) and NOP(+/+) mice (8–12 weeks old) were used in this study. NOP(−/−) and NOP(+/+) mice have been backcrossed on the CD-1 strain. NOP(+/+) and NOP(−/−) littermates were obtained by mating NOP(±) mice.	the blockade of the NOP receptor facilitates an active stress copying response and attenuates body weight loss due to repeated stress.	Holanda et al 2020
p11	Mice	Mice maintained on the C57BL/6N genetic background. .p11 conditional knockout (cKO) mice were generated by crossing p11 floxed with Pvalb tm1(cre)Arbr/J mice. Male mice were used for behavioral tests, whereas male and female mice were interchangeably used in all other assays.	p11 mediates resilience to depression by enabling the increase in the activity of DG PV cells in response to novel psychological stressors	Medrihan et al 2020
Adcy	Mice	The Adcy1tg mice, which overexpress Adcy1 driven by the α-CaMKII promoter in the forebrain, are in the C57BL/6 background. 2.5 - 3.5 male littermate mice	n increase of forebrain Adcy1 expression in transgenic mouse predisposes individuals to molecular stability and behavioral resilience. Adcy1tg mice maintain regular locomotive activity in novelty exploration and voluntary wheel running following physical restraint. Adcy1tg mice show reduced immobility under acute physical stress conditions in the forced swimming test and are more sensitive to the…	Yang et al 2020
CB1R	Mice	Glu-CB1-KO mice16 lacking CB1R in dorsal telencephalic glutamatergic neurons and their WT littermates. C57BL/6NCrlBR and CD1 mice. Conditional CB1 mutant mice were obtained by crossing the respective Cre-expressing mouse line with CB1f/f mice using a 3 step breeding protocol	Glu-CB1-KO mice displayed a resilient phenotype to develop food addiction-like behavior, which was associated with an increased excitatory synaptic transmission of glutamatergic neurons in PL and in NAc	Domingo -Rodriguez et al 2020
33030232	FKBP5 polymorphisms induce differential glucocorticoid responsiveness in primary CNS cells - First insights from novel humanized mice	Nold V, Richter N, Hengerer B, Kolassa IT, Allers KA.	Eur J Neurosci. 2021 Jan;53(2):402-415. doi: 10.1111/ejn.14999. Epub 2020 Oct 27.	Nold V	Eur J Neurosci	2021	2020-10-08	PMC7894319	10.1111/ejn.14999
		Has a novelised FKBP5 humanized mouse line that would be important to reference
